# Supplementary material for: Last exit before the brink: Conservation genomics of the Cambodian population of the critically endangered southern river terrapin
Source: Ecol Evol. 2019 Aug 5;9(17):9500–10. doi: 10.1002/ece3.5434 (PMC6745661; doi:10.1002/ece3.5434)
Supplement: Supplementary file 2 [file ECE3-9-9500-s002.xlsx]

## Sheet: Samples
Sample_ID	Cohort	Sex	Inbreeding Coefficient	Internal Relatedness of the Sexed Individuals	Genetic Cluster Assignment (Network Analysis)	Presence in the Assurance Colony
SA_001	2007	M	-0.0406	-0.012569	2
SA_003	2006	M	0.0364	-0.053157	4	yes
SA_004	2006	F	-0.0817	-0.118686	1
SA_006	2007	F	-0.0635	-0.078452	2
SA_007	2006	M	0.057	-0.014288	4	yes
SA_008	2007	F	-0.0851	-0.128985	2	yes
SA_009	2007	Unknown	-0.0162	NA	2
SA_010	2006	F	0.0484	-0.043494	4	yes
SA_011	2007	F	-0.0481	-0.028771	2
SA_013	2007	Unknown	-0.0635	NA	2
SA_014	2006	M	0.0927	0.056773	4	yes
SA_015	2006	M	-0.1051	-0.172403	1	yes
SA_016	2007	Unknown	-0.0672	NA	2
SA_017	2006	M	0.1113	0.069819	4	yes
SA_018	2006	Unknown	-0.0141	NA	1
SA_019	2007	F	-0.056	-0.047525	2
SA_021	2006	M	0.0632	-0.037483	4	yes
SA_022	2006	F	-0.0229	-0.096181	4	yes
SA_023	2006	M	-0.0278	0.001202	1
SA_024	2007	Unknown	-0.0379	NA	2
SA_025	2007	M	-0.0552	-0.044634	2
SA_026	2007	M	-0.0576	-0.06585	2
SA_031	2007	Unknown	-0.0497	NA	2
SA_033	2006	M	-0.07	-0.118508	1
SA_041	2006	M	-0.0494	-0.072451	1
SA_042	2007	M	-0.0518	-0.033329	2
SA_043	2007	Unknown	-0.0464	NA	2
SA_049	2007	M	-0.0711	-0.080968	2
SA_050	2007	M	-0.0338	0.019894	2
SA_051	2007	M	-0.0508	-0.018309	2
SA_052	2006	M	-0.058	-0.091416	1
SA_053	2007	M	-0.0659	-0.069638	2
SA_055	2007	M	-0.0441	-0.018699	2
SA_056	2006	M	-0.0717	-0.110671	1
SA_057	2007	M	-0.0696	-0.08457	2	yes
SA_058	2007	M	-0.066	-0.062501	2
SA_060	2006	F	-0.0926	-0.136598	1	yes
SA_062	2007	M	-0.0748	-0.086742	2	yes
SA_063	2007	M	-0.0569	-0.034565	2
SA_064	2007	M	-0.0675	-0.078616	2
SA_065	2006	F	-0.0931	-0.165352	1	yes
SA_066	2007	F	-0.0652	-0.067159	2
SA_067	2007	M	-0.0613	-0.056532	2
SA_068	2007	M	-0.0418	-0.00519	2
SA_069	2006	M	-0.1171	-0.203613	1	yes
SA_070	2007	M	-0.0541	-0.039291	2
SA_071	2006	M	-0.1152	-0.196034	1	yes
SA_072	2006	F	-0.0788	-0.119593	1
SA_073	2006	M	-0.07	-0.081043	2	yes
SA_075	2006	F	-0.0943	-0.176553	1	yes
SA_076	2006	M	-0.1143	-0.196941	1	yes
SA_077	2006	M	-0.0719	-0.093715	2	yes
SA_078	2006	F	-0.0604	-0.05379	2
SA_079	2006	Unknown	-0.0281	NA	2
SA_080	2006	M	-0.0033	0.100739	2
SA_084	2006	M	0.0129	0.156301	2
SA_085	2006	F	-0.0161	0.050376	1
SA_088	2006	F	-0.057	-0.083508	1
SA_089	2006	M	-0.225	-0.432302	Ungrouped	high-value breeder
SA_098	2009	M	0.0283	0.001337	3	yes
SA_099	2009	Unknown	0.066	NA	3
SA_101	2009	F	0.0829	0.127815	3
SA_110	2009	F	0.0572	0.017656	3	yes
SA_112	2010	F	-0.0009	-0.084104	3	yes
SA_114	2010	Unknown	-0.0093	NA	3
SA_116	2010	M	-0.0306	-0.10873	3	yes
SA_119	2010	Unknown	-0.0182	NA	3
SA_127	2011	Unknown	0.0238	NA	3
SA_128	2012	M	-0.0044	-0.107018	3	yes
SA_133	2012	Unknown	0.0083	NA	3
SA_135	Unknown	M	-0.0942	-0.14143	Ungrouped	high-value breeder
SA_136	Unknown	F	0.273	0.23761	Ungrouped	high-value breeder
